# Supplementary material for: It's Getting Hot in Here: Piloting a Telemedicine OSCE Addressing Menopausal Concerns for Obstetrics and Gynecology Clerkship Students
Source: MedEdPORTAL. 2021 Apr 28;17:11146. doi: 10.15766/mep_2374-8265.11146 (PMC8079425; doi:10.15766/mep_2374-8265.11146)
Supplement: Supplementary file 1 — Preencounter Learner Instructions.docxStandardized Patient Case.docxPreencounter Learner Information (Door Card).docxPostencounter Learner Note Scoring Criteria.docxPostencounter Learner Note (Blank).docxPostencounter Learner Note (Example).docxPostencounter Standardized Patient Checklist.docx [file mep_2374-8265.11146-s001.zip]

Archive with 8 entries (8 files):
- A. Preencounter Learner Instructions.docx
- B. Standardized Patient Case.docx
- C. Preencounter Learner Information (Door Card).docx
- D. Postencounter Learner Note Scoring Criteria.docx
- E. Postencounter Learner Note (Blank).docx
- F. Postencounter Learner Note (Example).docx
- G. Postencounter Standardized Patient Checklist.docx
- Educational_Summary_Report_11146.pdf
